# Supplementary material for: Comparison of the Potential Ecological and Human Health Risks of Heavy Metals from Sewage Sludge and Livestock Manure for Agricultural Use
Source: Toxics. 2021 Jun 24;9(7):145. doi: 10.3390/toxics9070145 (PMC8309916; doi:10.3390/toxics9070145)
Supplement: Supplementary file 1 [file toxics-09-00145-s001.zip]

Archive with 1 entries (1 files):
- toxics-1218579-supplementary.pdf
